# Supplementary material for: Association of TP53 Single Nucleotide Polymorphisms with Prostate Cancer in a Racially Diverse Cohort of Men
Source: Biomedicines. 2023 May 9;11(5):1404. doi: 10.3390/biomedicines11051404 (PMC10216554; doi:10.3390/biomedicines11051404)
Supplement: Supplementary file 1 [file biomedicines-11-01404-s001.zip]

Archive with 1 entries (1 files):
- biomedicines-2372093-supplementary.pdf
